# Supplementary material for: Classifying reservoir facies using attention-based residual neural networks
Source: PeerJ Comput Sci. 2025 Jul 8;11:e2977. doi: 10.7717/peerj-cs.2977 (PMC12453817; doi:10.7717/peerj-cs.2977)
Supplement: Supplemental Information 1 [file peerj-cs-11-2977-s001.zip › process_data.py]

import sklearn.datasets
import sklearn.metrics
import sklearn.model_selection
import sklearn.preprocessing
import torch
import pandas as pd
from torch.utils.data import Dataset, DataLoader

device = torch.device('cpu')

def read_data(training_data):
    correct_facies_labels = (training_data['Facies']-1).to_numpy()
    feature_vectors = training_data.drop(['Formation', 'Well Name', 'Depth','Facies'], axis=1).to_numpy()
    return feature_vectors, correct_facies_labels

def get_data_ML(name):
    dataset = './data/Data.csv'
    training_data = pd.read_csv(dataset)
    test_data = training_data[training_data['Well Name'] == name]
    training_data = training_data[training_data['Well Name'] != name]
    X_train, y_train = read_data(training_data)
    X_test, y_test = read_data(test_data)

    X = {}
    y = {}
    
    X['train'], X['test'] = X_train, X_test
    y['train'], y['test'] = y_train, y_test

    preprocess = sklearn.preprocessing.StandardScaler().fit(X['train'])
    X = {
        k: torch.tensor(preprocess.transform(v), device=device)
        for k, v in X.items()
    }
    y = {k: torch.tensor(v, device=device) for k, v in y.items()}

    return X, y


class CustomDataset(Dataset):
    def __init__(self, data):
        self.data = data
        
        self.category_cols = ['Well Name', 'Formation']
        self.number_cols = ['GR', 'ILD_log10', 'DeltaPHI', 'PHIND', 'PE', 'NM_M', 'RELPOS']
        self.target_col = 'Facies'
        
        self.data[self.category_cols] = self.data[self.category_cols].astype('category')
        self.data[self.category_cols] = self.data[self.category_cols].apply(lambda x: x.cat.codes)

    def __len__(self):
        return len(self.data)

    def __getitem__(self, idx):
        x_category = self.data[self.category_cols].iloc[idx].values.astype(float)
        x_number = self.data[self.number_cols].iloc[idx].values.astype(float)
        target = self.data[self.target_col].iloc[idx]
        
        return (torch.tensor(x_category, dtype=torch.float32), 
                torch.tensor(x_number, dtype=torch.float32), 
                torch.tensor(target, dtype=torch.long))
