# Supplementary material for: Classifying reservoir facies using attention-based residual neural networks
Source: PeerJ Comput Sci. 2025 Jul 8;11:e2977. doi: 10.7717/peerj-cs.2977 (PMC12453817; doi:10.7717/peerj-cs.2977)
Supplement: Supplemental Information 1 [file peerj-cs-11-2977-s001.zip › README.md]

# Facies Classification

## Introduction
Facies Classification Using a new Deep Learning Method

## Requirements
Python libraries requirments:

```bash
PyTorch >= 2.0.0
transformers >= 4.41.2
scikit-learn >= 1.5.1
```

## Clearning Data

Data can be downloaded from [repo](https://github.com/mardani72/Facies-Classification-Machine-Learning/tree/master) 

We save data in `./data`

Processing data is developed in `./process_data.py`

```bash
python ./process_data.py
```

## Implementation of our method

- Proposed Architecture: `model.py` .
- ML models: `ML_models.py`.
- Metrics: `utils.py`.

## Running   
```bash
python running.py
```
